# Supplementary material for: Methodology for the adolopment of recommendations for the treatment of rheumatoid arthritis in the Kingdom of Saudi Arabia
Source: BMC Med Res Methodol. 2023 Oct 10;23:224. doi: 10.1186/s12874-023-02031-2 (PMC10563247; doi:10.1186/s12874-023-02031-2)
Supplement: Supplementary file 2 — Additional file 2. Survey data [file 12874_2023_2031_MOESM2_ESM.xlsx]

## Sheet: PANELVIEW data
Respondent ID	To what extent do you agree or disagree with the following about the guideline development process you participated in?																																		35. Were there any other factors, issues, or steps taken that you think impacted the appropriateness of the guideline development process and satisfaction of the panel? If yes, please specify:	36. Do you have any other comments about the guideline development process that was used to develop this guideline?
	1. The logistical support provided for organization of the guideline project and panel meeting was appropriate (e.g. scheduling of meeting	2. There was adequate preparatory work and meetings/teleconferences prior to the final panel meeting.	3. Adequate time was given for guideline group members to complete tasks (e.g. surveys, providing feedback) throughout the development of the guideline, and to review the evidence summary and other material prior to the panel meeting.	4. Adequate time was allotted for the final panel meeting for all guideline questions to be discussed and recommendations to be formulated.	5. The panel meeting(s) had a clearly defined agenda and objectives.	6. Information was provided about the specific methodology and frameworks to ensure understanding of the overall process and steps that would be used to develop the guideline.	7. The panel chair(s) was able to provide clinical and methodological guidance during the meeting, providing direction and support for decision-making.	8. The panel chair(s) was able to manage the group process, establishing an atmosphere of support that ensured involvement of all panel members in the discussion and free expression of opinions.	9. There was appropriate management of potential interests (financial, academic) of guideline group members, of the organization, and in the evidence synthesis being free from bias.	10. There was appropriate management of potential bias in panel members’ interpretation of evidence and alignment with prior beliefs.	11. The panel was given sufficient opportunity to be involved in the prioritization of questions and scoping of the guideline.	12. The final scope of the guideline was clearly communicated to the guideline development group and agreement was sought.	13. The evidence synthesis was rigorous.	14. A transparent and usable summary of the evidence was made available for the panel discussion.	15. Appropriate consideration was given to the evidence, including all relevant types, and balanced with panel members’ input and opportunity to use their experience to interpret the evidence.	16. The method or process used for decision making with the available evidence was appropriate:	17. There was appropriate involvement and consultation with key stakeholders during the guideline development.	18. Appropriate consideration was given to patients’ views, perspectives, values and preferences.	19. An appropriate method was used for formulating the recommendations with transparency of judgements made.	20. Appropriate consideration was given to relevant external factors (e.g. policy implications, setting-specific healthcare factors, acceptability of recommendations) in formulating the guideline recommendations.	21. The consensus method used by the panel was appropriate, allowing ability to reach consensus.	22. The wording of the guideline recommendations formulated was clear and actionable.	23. There was transparency in going from the panel’s recommendation to the final recommendations that appear in the guideline report and notice was given about any changes made.	24. There was diversity in membership and adequate representation of backgrounds, specialties and balance of expertise in the panel composition.	25. The panel size was appropriate.	26. The required commitment was at an appropriate level for the guideline group members.	27. The contributions of the guideline group members were valued and appropriate credit was given.	28. There was mutual respect between guideline group members with friendly and professional conduct.	29. Appropriate consideration was given to the discussion of research gaps and needs for future research.	30. Appropriate consideration was given for the planning of dissemination and implementation of the guideline.	31. The writing of the guideline was well planned, with agreement on the format(s) and opportunity for panel members to provide input and review the guideline draft.	32. I felt that my involvement in the guideline will have an impact on the health of people.	33. Overall, I was satisfied with the guideline development process.	34. I would participate in this guideline development process again.	Open-Ended Response	Open-Ended Response
1	Strongly Agree	Strongly Agree	Strongly Agree	Strongly Agree	Strongly Agree	Strongly Agree	Strongly Agree	Strongly Agree	Strongly Agree	Strongly Agree	Strongly Agree	Strongly Agree	Strongly Agree	Strongly Agree	Strongly Agree	Agree	Strongly Agree	Strongly Agree	Strongly Agree	Strongly Agree	Strongly Agree	Strongly Agree	Strongly Agree	Strongly Agree	Strongly Agree	Strongly Agree	Strongly Agree	Strongly Agree	Strongly Agree	Strongly Agree	Strongly Agree	Strongly Agree	Agree	Strongly Agree	no	no
2	Strongly Agree	Agree	Agree	Not Applicable	Strongly Agree	Agree	Agree	Agree	Agree	Strongly Agree	Strongly Agree	Strongly Agree	Agree	Agree	Agree	Agree	Agree	Strongly Agree	Agree	Agree	Agree	Agree	Agree	Agree	Agree	Agree	Agree	Agree	Agree	Strongly Agree	Agree	Strongly Agree	Agree	Strongly Agree	No	If we can do brief explaination about each recommendation we adopted
3	Strongly Agree	Strongly Agree	Strongly Agree	Agree	Strongly Agree	Strongly Agree	Strongly Agree	Strongly Agree	Strongly Agree	Strongly Agree	Agree	Strongly Agree	Strongly Agree	Strongly Agree	Strongly Agree	Strongly Agree	Strongly Agree	Somewhat Agree	Strongly Agree	Strongly Agree	Strongly Agree	Strongly Agree	Strongly Agree	Strongly Agree	Strongly Agree	Strongly Agree	Strongly Agree	Strongly Agree	Strongly Agree	Strongly Agree	Agree	Strongly Agree	Strongly Agree	Strongly Agree	NA	NA
4	Somewhat Agree	Somewhat Agree	Somewhat Agree	Somewhat Agree	Somewhat Agree	Somewhat Agree	Somewhat Agree	Somewhat Agree	Somewhat Agree	Strongly Agree	Somewhat Agree	Agree	Agree	Agree	Agree	Agree	Agree	Somewhat Agree	Agree	Agree	Agree	Agree	Agree	Agree	Agree	Agree	Agree	Agree	Agree	Agree	Agree	Agree	Agree	Agree
5	Strongly Agree	Agree	Agree	Somewhat Agree	Agree	Agree	Agree	Agree	Agree	Somewhat Agree	Agree	Agree	Somewhat Agree	Agree	Agree	Somewhat Agree	Agree	Agree	Agree	Strongly Agree	Agree	Strongly Agree	Agree	Strongly Agree	Agree	Strongly Agree	Agree	Strongly Agree	Somewhat Agree	Somewhat Agree	Agree	Agree	Agree	Strongly Agree
6	Strongly Agree	Strongly Agree	Strongly Agree	Strongly Agree	Strongly Agree	Strongly Agree	Strongly Agree	Strongly Agree	Strongly Agree	Strongly Agree	Strongly Agree	Strongly Agree	Strongly Agree	Strongly Agree	Strongly Agree	Strongly Agree	Strongly Agree	Agree	Strongly Agree	Agree	Strongly Agree	Strongly Agree	Strongly Agree	Strongly Agree	Strongly Agree	Strongly Agree	Strongly Agree	Strongly Agree	Strongly Agree	Strongly Agree	Strongly Agree	Strongly Agree	Strongly Agree	Strongly Agree
7	Agree	Agree	Agree	Agree	Strongly Agree	Strongly Agree	Strongly Agree	Strongly Agree	Agree	Agree	Agree	Agree	Agree	Agree	Agree	Agree	Agree	Agree	Agree	Agree	Agree	Agree	Agree	Agree	Agree	Agree	Agree	Agree	Agree	Agree	Agree	Strongly Agree	Strongly Agree	Strongly Agree	-	No,Thank you for the efforts
8	Strongly Agree	Strongly Agree	Strongly Agree	Agree	Strongly Agree	Agree	Strongly Agree	Strongly Agree	Agree	Agree	Strongly Agree	Agree	Agree	Strongly Agree	Agree	Strongly Agree	Strongly Agree	Strongly Agree	Strongly Agree	Strongly Agree	Strongly Agree	Strongly Agree	Strongly Agree	Agree	Agree	Agree	Strongly Agree	Strongly Agree	Agree	Agree	Agree	Agree	Strongly Agree	Strongly Agree		no
9	Agree	Agree	Agree	Agree	Strongly Agree	Strongly Agree	Agree	Agree	Agree	Agree	Agree	Agree	Strongly Agree	Strongly Agree	Agree	Agree	Agree	Agree	Agree	Agree	Agree	Agree	Agree	Agree	Agree	Agree	Agree	Agree	Agree	Agree	Agree	Agree	Agree	Agree
10	Agree	Agree	Agree	Somewhat Agree	Strongly Agree	Somewhat Agree	Agree	Agree	Somewhat Agree	Agree	Disagree	Agree	Agree	Strongly Agree	Strongly Agree	Agree	Somewhat Disagree	Neither agree or disagree	Somewhat Agree	Agree	Agree	Somewhat Agree	Agree	Agree	Strongly Agree	Agree	Agree	Strongly Agree	Somewhat Agree	Disagree	Agree	Neither agree or disagree	Agree	Strongly Agree	none	none
11	Strongly Agree	Strongly Agree	Agree	Agree	Strongly Agree	Strongly Agree	Strongly Agree	Strongly Agree	Strongly Agree	Strongly Agree	Agree	Strongly Agree	Strongly Agree	Strongly Agree	Strongly Agree	Strongly Agree	Strongly Agree	Strongly Agree	Strongly Agree	Strongly Agree	Strongly Agree	Strongly Agree	Strongly Agree	Strongly Agree	Strongly Agree	Strongly Agree	Strongly Agree	Strongly Agree	Strongly Agree	Strongly Agree	Strongly Agree	Strongly Agree	Strongly Agree	Strongly Agree
12	Strongly Agree	Agree	Strongly Agree	Strongly Agree	Strongly Agree	Strongly Agree	Strongly Agree	Strongly Agree	Strongly Agree	Strongly Agree	Strongly Agree	Strongly Agree	Strongly Agree	Strongly Agree	Strongly Agree	Strongly Agree	Strongly Agree	Strongly Agree	Strongly Agree	Strongly Agree	Strongly Agree	Strongly Agree	Strongly Agree	Strongly Agree	Strongly Agree	Strongly Agree	Strongly Agree	Strongly Agree	Strongly Agree	Strongly Agree	Strongly Agree	Strongly Agree	Agree	Strongly Agree	Was well done . A pre -course about the methodology would be more informative and easy digestive. In the first meeting, one was a bit lost later one was more aware of the development process.
13	Strongly Agree	Strongly Agree	Strongly Agree	Strongly Agree	Strongly Agree	Strongly Agree	Strongly Agree	Strongly Agree	Strongly Agree	Strongly Agree	Strongly Agree	Strongly Agree	Strongly Agree	Strongly Agree	Strongly Agree	Strongly Agree	Strongly Agree	Strongly Agree	Strongly Agree	Strongly Agree	Strongly Agree	Strongly Agree	Strongly Agree	Strongly Agree	Strongly Agree	Strongly Agree	Strongly Agree	Strongly Agree	Strongly Agree	Strongly Agree	Strongly Agree	Strongly Agree	Strongly Agree	Strongly Agree	none	none
